# Supplementary material for: Frontline aspiration versus stent retriever thrombectomy for M2 occlusions: Insights from the STAR registry
Source: Eur Stroke J. 2026 Jan 1;11(1):23969873251381924. doi: 10.1093/esj/23969873251381924 (PMC12866269; doi:10.1093/esj/23969873251381924)
Supplement: ds-eso_23969873251381924 [file ds-eso_23969873251381924.zip]

Archive with 3 entries (3 files):
- 23969873251381924.suppl
- manifest-ds-eso-10.1177_23969873251381924.xml
- sj-docx-1-eso-10.1177_23969873251381924.docx
